# Supplementary material for: Plasma Proteomic Analysis Distinguishes Severity Outcomes of Human Ebola Virus Disease
Source: mBio. 2022 Apr 21;13(3):e00567-22. doi: 10.1128/mbio.00567-22 (PMC9239184; doi:10.1128/mbio.00567-22)
Supplement: TABLE S1 [file mbio.00567-22-s0006.xlsx]

## Sheet: Tabel1
	Study ID	# of samples collected	Age (years)	Sex	Days from symptom onset to 1st IFN dose	Ct value prior to IFN treatment	# of IFN doses	Outcome
	1	4	50	F	3	22.08	3	Death
	2	5	18	M	5	22.09	10	Survived
	3	2	40	F	2	30.61	4	Survived
	4	6	38	F	3	28.11	9	Survived
	5	4	50	F	3	24.13	10	Survived
	6	3	20	M	1	20.1	9	Death
	7	5	18	M	5	21.86	17	Survived
	8	4	21	M	3	21.25	13	Survived
	9	2	20	F	1	17.55	2	Death
	10	1	28	M	NA	17.3	0	Survived
	11	1	29	M	NA	28.6	0	Death
	12	1	30	F	NA	24.05	0	Survived
	Total	38
	NA~ not applicable
