# Supplementary material for: Plasma Proteomic Analysis Distinguishes Severity Outcomes of Human Ebola Virus Disease
Source: mBio. 2022 Apr 21;13(3):e00567-22. doi: 10.1128/mbio.00567-22 (PMC9239184; doi:10.1128/mbio.00567-22)
Supplement: TABLE S2 [file mbio.00567-22-s0007.xlsx]

## Sheet: Figure 2  EVD Survivors and Fat
Uniprot	Gene name	Protein name	p-value	Fold change (Fatalities-Survivors)
P01375	TNFa	Tumor necrosis factor	0.000447955	1.70534
P01031	C5	Complement C5	0.00103631	1.35988
E9PAV3	NACA	Nascent polypeptide-associated complex subunit alpha, muscle-specific form	0.00130426	1.79193
Q9H1E3	NUCKS1	Nuclear ubiquitous casein and cyclin-dependent kinase substrate 1	0.00153825	1.29433
P61626	LYZ	Lysozyme C	0.00263142	1.67781
Q00839	HNRNPU	Heterogeneous nuclear ribonucleoprotein U	0.00376569	1.19893
P06454	PTMA	Prothymosin alpha	0.00378749	1.76704
P10145	IL.8	Interleukin-8	0.00379122	4.04443
P16401	H1.5	Histone H1.5	0.00400816	3.26591
P10412	H1.4	Histone H1.4	0.0056234	3.23148
Q9NQC3	RTN4	Reticulon-4	0.00689952	1.63732
Q9BXR6	CFHR5	Complement factor H-related protein 5	0.0082319	1.34863
P07910	HNRNPC	Heterogeneous nuclear ribonucleoproteins C1/C2	0.00838185	1.83482
P18124	RPL7	60S ribosomal protein L7	0.00853261	2.23642
Q02878	RPL6	60S ribosomal protein L6	0.0092593	2.01004
P42166	TMPO	Lamina-associated polypeptide 2	0.0136903	1.98761
P61978	HNRNPK	Heterogeneous nuclear ribonucleoprotein K	0.0141256	1.92948
P33261	CYP2C19	Cytochrome P450 2C19	0.0143702	2.56515
Q9NR12	PDLIM7	PDZ and LIM domain protein 7	0.0153453	1.1017
P62805	H4.16	Histone H4	0.015351	2.26378
Q03591	CFHR1	Complement factor H-related protein 1	0.0180884	2.04906
P17066	HSPA6	Heat shock 70 kDa protein 6	0.0182167	1.02676
P07305	H1.0	Histone H1.0	0.0186643	1.67777
P01860	IGHG3	Immunoglobulin heavy constant gamma 3	0.0188184	2.05643
P08670	VIM	Vimentin	0.0190738	1.85661
P16949	STMN1	Stathmin	0.0248913	1.18014
P01135	TGF.a	TGF alpha	0.0267442	1.28893
O75367	MACROH2A1	Core histone macro-H2A.1	0.0286622	1.60223
P0C0S8	H2AC11	Histone H2A type 1	0.0312	1.8859
O15446	CAST	DNA-directed RNA polymerase I subunit RPA34	0.0328919	1.05228
P09110	ACAA1	3-ketoacyl-CoA thiolase, peroxisomal	0.0360816	1.01545
P18510	IL.1RA	Interleukin-1 Receptor Antagonist	0.0371018	2.24154
P13500	MCP.1	Monocyte Chemoattractant Protein-1	0.0378188	1.69642
P62424	RPL7A	60S ribosomal protein L7a	0.0420812	1.58913
P05164	MPO	Myeloperoxidase	0.0453515	1.93294
P06681	C2	Complement C2	0.0487261	1.11273
P01042	KNG1	Kininogen-1	0.000969166	-1.42404
P55056	APOC4	Apolipoprotein C-IV	0.00104168	-3.27077
Q06455	RUNX1T1	Protein CBFA2T1	0.00254067	-1.59321
P26038	MSN	Moesin	0.00264997	-1.83034
P19971	TYMP	Thymidine phosphorylase	0.00273658	-2.29296
P01861	IGHG4	Immunoglobulin heavy constant gamma 4	0.00328068	-1.4184
O43684	BUB3	Mitotic checkpoint protein BUB3	0.00626817	-0.842331
P17936	IGFBP3	Insulin-like growth factor-binding protein 3	0.00663539	-1.00281
A0A0C4DH72	IGKV1-6	Immunoglobulin kappa variable 1-6	0.00707578	-1.42772
P02675	FGB	Fibrinogen beta chain	0.00743521	-3.36925
A0A0C4DH67	IGKV1-8	Immunoglobulin kappa variable 1-8	0.00780715	-0.732279
O00151	PDLIM1	PDZ and LIM domain protein 1	0.0078128	-1.21128
P06727	APOA4	Apolipoprotein A-IV	0.00917685	-2.66965
P02649	APOE	Apolipoprotein E	0.0101385	-1.85804
Q16610	ECM1	Extracellular matrix protein 1	0.0104647	-0.841667
P01594	IGKV1-33	Immunoglobulin kappa variable 1-33	0.011665	-0.732355
O14791	APOL1	Apolipoprotein L1	0.0220597	-2.08769
P12259	F5	Coagulation factor V	0.0224613	-1.28381
Q8N3L3	TXLNB	Beta-taxilin	0.0226119	-1.65463
Q9BWP8	COLEC11	Collectin-11	0.022883	-1.0173
P01042	KNG1	Kininogen-1	0.0251166	-1.51663
P00488	F13A1	Coagulation factor XIII A chain	0.0259083	-1.66754
Q5T9S5	CCDC18	Coiled-coil domain-containing protein 18	0.0271643	-1.04774
Q6ZNF0	ACP7	Acid phosphatase type 7	0.0271687	-0.8633
P02671	FGA	Fibrinogen alpha chain	0.0279782	-1.30354
Q96MT8	CEP63	Centrosomal protein of 63 kDa	0.0280751	-1.8771
P00740	F9	Coagulation factor IX	0.0291334	-2.04307
P02766	TTR	Transthyretin	0.0302898	-1.60233
P02751	FN1	Fibronectin	0.0305201	-1.11663
Q02747	GUCA2A	Guanylin	0.0323758	-0.741108
P02656	APOC3	Apolipoprotein C-III	0.0366405	-1.69527
O00391	QSOX1	Sulfhydryl oxidase 1	0.0373648	-0.900993
P40199	CEACAM6	Carcinoembryonic antigen-related cell adhesion molecule 6	0.0385102	-1.28829
P33151	CDH5	Cadherin-5	0.0403741	-1.18097
Q8N6C8	LILRA3	Leukocyte immunoglobulin-like receptor subfamily A member 3	0.0456904	-2.36744
Q14554	PDIA5	Protein disulfide-isomerase A5	0.0497802	-1.11242
