# Supplementary material for: Plasma Proteomic Analysis Distinguishes Severity Outcomes of Human Ebola Virus Disease
Source: mBio. 2022 Apr 21;13(3):e00567-22. doi: 10.1128/mbio.00567-22 (PMC9239184; doi:10.1128/mbio.00567-22)
Supplement: TABLE S3 [file mbio.00567-22-s0008.xlsx]

## Sheet: Figure 3
Uniprot	Gene name	Protein name	p-value
P01563	IFNa2	Interferon alpha-2	0.00309599
P04141	GM-CSF	Granulocyte-macrophage colony-stimulating factor	0.00029468
P78423	Fractalkine	Fractalkine	9.52994e-05
P10147	MIP-1a	Macrophage Inflammatory Proteins	0.000490998
O95998	IL18BP	Interleukin-18-binding protein	0.000123603
O60888	CUTA	Protein CutA	0.00273527
P0DJI8	SAA1	Serum amyloid A-1 protein	0.0046738
Q8WUA8	TSKU	Tsukushi	0.00250035
Q12841	FSTL1	Follistatin-related protein 1	3.31261e-05
P06702	S100A9	Protein S100-A9	0.000726725
Q16270	IGFBP7	Insulin-like growth factor-binding protein 7	5.18239e-05
P80723	BASP1	Brain acid soluble protein 1	4.65725e-07
P29966	MARCKS	Myristoylated alanine-rich C-kinase substrate	1.94563e-10
Q05320	GP	Envelope glycoprotein	0.000450381
P13727	PRG2	Bone marrow proteoglycan	0.000831055
P33778	H2BC3	Histone H2B type 1-B	0.00238759
Q9Y2L8	ZKSCAN5	Zinc finger protein with KRAB and SCAN domains 5	0.000351043
Q9BRK5	SDF4	45 kDa calcium-binding protein	0.000249758
P0C0S5	H2AZ1	Histone H2A.Z	7.63994e-05
P80188	LCN2	Neutrophil gelatinase-associated lipocalin	2.74448e-06
P08311	CTSG	Cathepsin G	1.91611e-06
P24158	PRTN3	Myeloblastin	1.4694e-06
P11142	HSPA8	Heat shock cognate 71 kDa protein	0.00244715
P61604	HSPE1	10 kDa heat shock protein, mitochondrial	9.75169e-06
P49006	MARCKSL1	MARCKS-related protein	6.56372e-06
Q96KP4	CNDP2	Cytosolic non-specific dipeptidase	0.000414572
P10809	HSPD1	60 kDa heat shock protein, mitochondrial	2.52017e-05
Q7L576	CYFIP1	Cytoplasmic FMR1-interacting protein 1	0.00388633
Q5QNW6	H2BC18	Histone H2B type 2-F	7.13099e-10
P62805	H4-16	Histone H4	5.52357e-06
P0C0S8	H2AC11	Histone H2A type 1	3.19271e-06
P54219	VAT1	Synaptic vesicle membrane protein VAT-1 homolog	0.000499735
P09603	CSF1	Macrophage colony-stimulating factor 1	0.000823341
Q9UI15	TAGLN3	Transgelin-3	0.000404045
O60281	ZNF292	Zinc finger protein 292	0.00250144
Q9NQC3	RTN4	Reticulon-4	0.00280221
Q6UXB8	PI16	Peptidase inhibitor 16	0.00256354
Q05128	VP40	Matrix protein VP40	0.00114348
O14950	MYL12B	Myosin regulatory light chain 12B	0.00374214
P0DME0	SETSIP	Protein SETSIP	0.00362844
P26038	MSN	Moesin	0.00332017
P00740	F9	Coagulation factor IX	0.00278837
Q96PD5	PGLYRP2	N-acetylmuramoyl-L-alanine amidase	0.00246666
P07225	PROS1	Vitamin K-dependent protein S	0.000342003
Q16610	ECM1	Extracellular matrix protein 1	0.0001309
O95445	APOM	Apolipoprotein M	0.000950101
P02675	FGB	Fibrinogen beta chain	0.000168364
O14791	APOL1	Apolipoprotein L1	0.00024472
Q9UJU6	DBNL	Drebrin-like protein	0.00216202
Q14247	CTTN	Src substrate cortactin	0.00335035
P37802	TAGLN2	Transgelin-2	0.000419122
Q9UKE5	TNIK	TRAF2 and NCK-interacting protein kinase	0.00154597
Q02818	NUCB1	Nucleobindin-1	0.00407446
Q8N6C8	LILRA3	Leukocyte immunoglobulin-like receptor subfamily A member 3	0.00384627
Q9NQ75	CASS4	Cas scaffolding protein family member 4	0.00152356
P01717	IGLV3-25	Immunoglobulin lambda variable 3-25	4.36978e-05
A0A075B6K4	IGLV3-10	Immunoglobulin lambda variable 3-10	0.000457583
P01861	IGHG4	Immunoglobulin heavy constant gamma 4	0.00198358
Q9HDC9	APMAP	Adipocyte plasma membrane-associated protein	9.04066e-05
P11216	PYGB	Glycogen phosphorylase, brain form	0.00257176
P06727	APOA4	Apolipoprotein A-IV	0.000569403
P05154	SERPINA5	Plasma serine protease inhibitor	0.000615205
P01042	KNG1	Kininogen-1	0.000945758
P55056	APOC4	Apolipoprotein C-IV	0.00023538
O00391	QSOX1	Sulfhydryl oxidase 1	7.01972e-06
Q4KMP7	TBC1D10B	TBC1 domain family member 10B	0.00117557
P12931	SRC	Proto-oncogene tyrosine-protein kinase Src	7.29474e-06
P04792	HSPB1	Heat shock protein beta-1	4.27396e-05
P15692	VEGF	Vascular endothelial growth factor A	0.00368689
Q9Y251	HPSE	Heparanase	0.00084252
Q9UBW5	BIN2	Bridging integrator 2	0.0032
Q15942	ZYX	Zyxin	0.000595004
O95810	CAVIN2	Caveolae-associated protein 2	0.00321877
Q14847	LASP1	LIM and SH3 domain protein 1	0.00307893
P62328	TMSB4X	Thymosin beta-4	0.000306655
P37840	SNCA	Alpha-synuclein	0.00158307
O43516	WIPF1	WAS/WASL-interacting protein family member 1	0.00155432
Q96AP7	ESAM	Endothelial cell-selective adhesion molecule	0.00242851
Q05682	CALD1	Caldesmon	0.000250686
P0DMQ5	INAFM2	Putative transmembrane protein INAFM2	0.000308738
O15117	FYB1	FYN-binding protein 1	4.54527e-05
P07384	CAPN1	Calpain-1 catalytic subunit	0.00134094
Q9UDY2	TJP2	Tight junction protein ZO-2	2.34693e-05
O00151	PDLIM1	PDZ and LIM domain protein 1	4.59801e-08
