# Supplementary material for: Plasma Proteomic Analysis Distinguishes Severity Outcomes of Human Ebola Virus Disease
Source: mBio. 2022 Apr 21;13(3):e00567-22. doi: 10.1128/mbio.00567-22 (PMC9239184; doi:10.1128/mbio.00567-22)
Supplement: TABLE S4 [file mbio.00567-22-s0009.xlsx]

## Sheet: Sheet1
Markes in Fatalities
	Fatalities	Survivors
Gene name	% missing value	% missing value	p-value
RPL35	0	1	0.008
HMGA1	0	0.88	0.0047
PYCARD	0.2	1	0.007
RPL7A	0	0.75	0.021
HMGA1	0	0.75	0.021
NPM1	0	0.75	0.021
HMGN2	0.2	0.88	0.0319
ILF3	0.2	0.88	0.0319
TBC1D10B	0.2	0.88	0.0319
Markes in Survivors
	Fatalities	Survivors
Gene name	% missing value	% missing value	p-value
FAM228B	1	0.13	0.0047
ENPP3	0.8	0	0.007
CKM	1	0.25	0.021
ENO3	1	0.25	0.021
PYGB	0.8	0.13	0.0319
